# Supplementary material for: Multifaceted dietary exposures and atrial fibrillation: Bidirectional causal evidence from two-sample Mendelian randomization study
Source: Medicine (Baltimore). 2025 Sep 19;104(38):e44722. doi: 10.1097/MD.0000000000044722 (PMC12459541; doi:10.1097/MD.0000000000044722)
Supplement: Supplementary file 1 [file medi-104-e44722-s001.xlsx]

## Sheet: Table S1
Supplementary Table 1. Information of genetic instrumental variants for dietary intake and atrial fibrillation
Trait	SNP	chr	pos	EA	OA	SE	beta	EAF	Pval	F
Beef intake	rs10959890	9	11526198	C	T	0.002096	-0.01267	0.212297	1.5e-09	12.2119
Beef intake	rs1105388	1	205308591	T	C	0.001876	-0.01138	0.300147	1.3e-09	15.4534
Beef intake	rs132901	22	41797547	T	C	0.002093	0.013925	0.787662	2.9e-11	14.8092
Beef intake	rs1470610	2	33866464	C	G	0.002158	-0.01222	0.196185	1.5e-08	10.1086
Beef intake	rs4676964	3	71034748	T	C	0.001724	0.013353	0.510605	9.6e-15	29.9718
Beef intake	rs62169335	2	147946069	T	C	0.001735	-0.00969	0.543241	2.4e-08	15.464
Beef intake	rs7791463	7	97819047	A	G	0.001711	0.009548	0.534781	2.4e-08	15.5035
Beef intake	rs784251	18	53412903	T	C	0.001717	-0.01034	0.477649	1.7e-09	18.1032
Lamb intake	rs11090045	22	41753603	A	G	0.001607	-0.01068	0.307145	3e-11	18.7957
Lamb intake	rs11743441	5	88065637	T	G	0.001486	-0.00884	0.574343	2.7e-09	17.3133
Lamb intake	rs12634740	3	175671450	G	T	0.001697	-0.01009	0.252078	2.8e-09	13.3199
Lamb intake	rs136548	22	27253353	T	C	0.001512	0.009532	0.376668	2.9e-10	18.6582
Lamb intake	rs1556147	9	131936055	T	A	0.001559	0.009101	0.671626	5.3e-09	15.0318
Lamb intake	rs1958801	14	98872110	G	A	0.001617	-0.00894	0.287998	3.2e-08	12.5396
Lamb intake	rs2222760	2	151345113	A	G	0.001637	-0.00909	0.28089	2.8e-08	12.4606
Lamb intake	rs2678900	2	58177683	G	T	0.001481	0.010084	0.427924	9.9e-12	22.696
Lamb intake	rs2926119	16	64293179	A	C	0.001482	0.008111	0.569417	4.4e-08	14.6936
Lamb intake	rs3105056	13	55946152	C	T	0.001649	-0.01162	0.732738	1.8e-12	19.4739
Lamb intake	rs3964074	16	74166991	C	T	0.001472	-0.00814	0.547043	3.2e-08	15.1554
Lamb intake	rs4272399	8	4836291	A	C	0.001576	-0.00924	0.321491	4.5e-09	15.0106
Lamb intake	rs4489752	11	126590934	T	G	0.001976	0.013811	0.836007	2.8e-12	13.3972
Lamb intake	rs55813438	16	5694999	A	G	0.001735	-0.01142	0.763165	4.7e-11	15.6529
Lamb intake	rs660880	1	6866978	A	G	0.001464	-0.00903	0.51281	6.8e-10	19.0203
Lamb intake	rs6829572	4	93984155	A	G	0.001474	0.008401	0.456717	1.2e-08	16.1194
Lamb intake	rs7447465	5	164566362	C	T	0.001506	0.009582	0.619449	2e-10	19.0827
Pork intake	rs10972033	9	34269732	T	G	0.001479	0.008976	0.45643	1.3e-09	18.2873
Pork intake	rs11211124	1	45962409	C	T	0.001754	-0.00995	0.230603	1.4e-08	11.4246
Pork intake	rs254152	5	115641827	G	C	0.001742	-0.01043	0.23498	2.2e-09	12.878
Pork intake	rs36124222	18	74196202	C	T	0.001501	0.008409	0.433239	2.1e-08	15.4181
Pork intake	rs3964074	16	74166991	C	T	0.001483	-0.00895	0.546932	1.6e-09	18.0434
Pork intake	rs4146837	15	93446869	T	C	0.001494	0.008792	0.455561	4e-09	17.1715
Pork intake	rs7641973	3	81910489	A	G	0.001541	0.008446	0.353362	4.2e-08	13.7294
Oily fish intake	rs10061973	5	166811498	T	G	0.001916	-0.01085	0.5139	1.5e-08	16.0285
Oily fish intake	rs10076975	5	164518993	C	T	0.001967	0.011239	0.381413	1.1e-08	15.4038
Oily fish intake	rs11767283	7	121947456	G	A	0.002319	0.017674	0.221709	2.5e-14	20.038
Oily fish intake	rs11859365	16	83683945	C	A	0.002197	0.022567	0.253765	9.4e-25	39.9705
Oily fish intake	rs1201289	3	176822676	G	T	0.00196	-0.01073	0.394525	4.4e-08	14.3165
Oily fish intake	rs12663865	6	88103149	A	G	0.002232	0.012772	0.758185	1.1e-08	12.0026
Oily fish intake	rs12896749	14	100279492	C	G	0.001966	-0.01096	0.384721	2.5e-08	14.7234
Oily fish intake	rs16891727	6	26488860	A	C	0.00284	-0.02372	0.129814	6.8e-17	15.7566
Oily fish intake	rs17050031	2	59488019	T	C	0.001921	-0.01205	0.4801	3.5e-10	19.647
Oily fish intake	rs1876245	3	71534763	C	T	0.001931	0.015116	0.431482	5e-15	30.0597
Oily fish intake	rs2374424	11	83187113	G	A	0.001956	-0.01144	0.601525	4.9e-09	16.4079
Oily fish intake	rs275160	2	145967878	C	T	0.002101	0.012119	0.700597	8e-09	13.9588
Oily fish intake	rs2827161	21	23340050	G	T	0.001937	0.010711	0.422842	3.2e-08	14.9232
Oily fish intake	rs28533540	15	47867762	A	G	0.001925	0.014642	0.534203	2.8e-14	28.8007
Oily fish intake	rs28623270	17	29389026	T	A	0.002737	-0.01783	0.14872	7.3e-11	10.7454
Oily fish intake	rs2952140	17	37928059	T	C	0.001915	-0.01068	0.482607	2.5e-08	15.525
Oily fish intake	rs303817	12	52176235	G	A	0.00221	0.01358	0.751146	8e-10	14.1207
Oily fish intake	rs3124402	13	55975115	G	A	0.002157	-0.022	0.733261	1.9e-24	40.7201
Oily fish intake	rs35287743	12	110057250	T	G	0.003011	-0.02822	0.115869	7e-21	18.0015
Oily fish intake	rs4278546	11	79217391	G	A	0.001938	0.012556	0.441085	9.3e-11	20.6942
Oily fish intake	rs4510068	17	44184828	T	G	0.001971	-0.01301	0.402798	4e-11	20.9774
Oily fish intake	rs45501495	1	204596454	T	C	0.002257	0.01568	0.236013	3.7e-12	17.4045
Oily fish intake	rs4869859	6	155847549	C	T	0.001922	0.01401	0.449939	3.1e-13	26.2992
Oily fish intake	rs4982738	14	23650191	A	G	0.001969	0.010861	0.582899	3.5e-08	14.7894
Oily fish intake	rs552234	9	106772283	A	G	0.001913	-0.01165	0.495449	1.1e-09	18.5437
Oily fish intake	rs55985303	2	77224951	A	G	0.002236	0.012974	0.241079	6.6e-09	12.3159
Oily fish intake	rs59355765	18	53431951	T	C	0.00261	-0.01625	0.160079	4.7e-10	10.4296
Oily fish intake	rs6033437	20	12495731	A	C	0.00221	0.012468	0.257329	1.7e-08	12.1687
Oily fish intake	rs6089753	20	61154107	T	C	0.001918	-0.01154	0.530967	1.8e-09	18.0302
Oily fish intake	rs6465487	7	95760694	G	A	0.001956	-0.01235	0.399814	2.7e-10	19.1385
Oily fish intake	rs7243428	18	35156177	G	A	0.002292	-0.01298	0.224648	1.5e-08	11.1688
Oily fish intake	rs7254235	19	22212505	G	A	0.00194	-0.01063	0.577254	4.3e-08	14.6531
Oily fish intake	rs9597870	13	59412819	G	T	0.00223	-0.01274	0.245844	1.1e-08	12.1072
Oily fish intake	rs9606833	22	31750013	C	T	0.002231	0.016986	0.243593	2.7e-14	21.364
Oily fish intake	rs973526	1	72556393	T	C	0.00193	-0.01151	0.513307	2.5e-09	17.7688
Oily fish intake	rs9841174	3	167184878	C	T	0.00198	0.014778	0.373913	8.5e-14	26.0769
Oily fish intake	rs9889161	16	51495068	T	G	0.002002	-0.01332	0.357929	2.8e-11	20.3578
Non-oily fish intake	rs11680516	2	208205711	C	T	0.002028	0.012284	0.202388	1.4e-09	11.8427
Non-oily fish intake	rs16822430	2	144147475	C	T	0.00192	0.011634	0.23321	1.4e-09	13.1331
Non-oily fish intake	rs17317920	7	25517103	G	A	0.001631	0.00906	0.479238	2.8e-08	15.3994
Non-oily fish intake	rs3799077	6	69996217	G	T	0.001758	-0.01073	0.309993	1e-09	15.9573
Non-oily fish intake	rs4318925	6	32761506	T	C	0.002121	-0.01504	0.177245	1.3e-12	14.6653
Non-oily fish intake	rs7148387	14	29775132	G	A	0.00165	-0.00931	0.590715	1.7e-08	15.3792
Dried fruit intake	rs10026792	4	2862190	A	G	0.001842	0.010847	0.290404	3.9e-09	14.2861
Dried fruit intake	rs10129747	14	77433198	G	A	0.001681	0.009359	0.530254	2.6e-08	15.4377
Dried fruit intake	rs10896126	11	66292908	G	A	0.001819	-0.01501	0.303582	1.6e-16	28.784
Dried fruit intake	rs11152349	18	60233646	A	G	0.001818	0.009912	0.302856	4.9e-08	12.5585
Dried fruit intake	rs11586016	1	44031793	C	G	0.00173	0.009878	0.371004	1.1e-08	15.2111
Dried fruit intake	rs11720884	3	43941406	G	A	0.001936	0.01118	0.250137	7.6e-09	12.5157
Dried fruit intake	rs11811826	1	204603861	A	T	0.002006	0.013218	0.224231	4.4e-11	15.1083
Dried fruit intake	rs12137234	1	72270797	T	C	0.001837	0.010205	0.303772	2.8e-08	13.0481
Dried fruit intake	rs1582322	16	52105988	G	A	0.001716	0.009943	0.604805	6.8e-09	16.0568
Dried fruit intake	rs1622515	11	95523433	G	A	0.001671	0.009917	0.484704	2.9e-09	17.6004
Dried fruit intake	rs1648404	4	37175523	T	C	0.001674	0.009416	0.476112	1.8e-08	15.7918
Dried fruit intake	rs17184707	2	166183577	T	C	0.00204	-0.01144	0.212811	2.1e-08	10.532
Dried fruit intake	rs1797235	15	47821612	C	G	0.001742	-0.01002	0.374623	8.9e-09	15.4988
Dried fruit intake	rs2533273	7	153485282	A	C	0.001677	-0.00988	0.48453	3.9e-09	17.3239
Dried fruit intake	rs261809	1	241054465	G	A	0.001679	-0.00963	0.540636	9.8e-09	16.335
Dried fruit intake	rs34162196	14	22038125	T	C	0.002772	-0.02236	0.101001	7.1e-16	11.822
Dried fruit intake	rs3764002	12	108618630	T	C	0.001901	0.013122	0.261416	5.1e-12	18.4021
Dried fruit intake	rs4140799	14	72170969	A	G	0.001678	0.009457	0.531856	1.8e-08	15.8076
Dried fruit intake	rs4149513	2	101022726	A	G	0.001671	0.01173	0.493537	2.2e-12	24.6241
Dried fruit intake	rs4269101	3	18763543	G	T	0.001859	-0.01381	0.718948	1.1e-13	22.2977
Dried fruit intake	rs57499472	3	147239337	C	T	0.001719	0.009912	0.404131	8.1e-09	16.0204
Dried fruit intake	rs72720396	1	91191582	G	A	0.001985	0.011427	0.229157	8.7e-09	11.7021
Dried fruit intake	rs7582086	2	60231826	T	G	0.001674	-0.00963	0.468273	8.8e-09	16.4783
Dried fruit intake	rs7599488	2	60718347	T	C	0.001687	-0.01042	0.426408	6.7e-10	18.6401
Dried fruit intake	rs7808471	7	132716502	C	T	0.001786	-0.01154	0.322136	1.1e-10	18.221
Dried fruit intake	rs7829800	8	144258705	G	A	0.001787	-0.01045	0.671041	5.1e-09	15.0857
Dried fruit intake	rs862227	16	73602926	G	A	0.001672	-0.00916	0.458327	4.3e-08	14.9112
Fresh fruit intake	rs10064431	5	92950673	C	T	0.001224	-0.00757	0.522495	6e-10	19.1176
Fresh fruit intake	rs10249294	7	143723137	A	G	0.001263	0.019564	0.372973	4.1e-54	112.254
Fresh fruit intake	rs10271924	7	153495206	T	C	0.001256	-0.00705	0.492595	2e-08	15.7378
Fresh fruit intake	rs1051547	16	19279380	C	T	0.001242	-0.00758	0.561537	1.1e-09	18.3307
Fresh fruit intake	rs10840126	11	8825774	G	A	0.001286	-0.00772	0.376121	1.9e-09	16.9087
Fresh fruit intake	rs11248509	10	125134393	T	A	0.001268	0.00733	0.371237	7.4e-09	15.5996
Fresh fruit intake	rs11896330	2	60235568	A	G	0.001274	-0.00845	0.632839	3.4e-11	20.4105
Fresh fruit intake	rs12044599	1	204564714	G	A	0.001503	0.009421	0.21008	3.7e-10	13.0343
Fresh fruit intake	rs12536253	7	127595077	C	G	0.001416	-0.00816	0.24901	8.3e-09	12.4191
Fresh fruit intake	rs12641371	4	59882235	T	C	0.001234	0.007913	0.433148	1.4e-10	20.2068
Fresh fruit intake	rs12780952	10	107577033	A	G	0.001354	0.007475	0.286382	3.4e-08	12.4634
Fresh fruit intake	rs12885598	14	32071665	A	G	0.001247	0.007515	0.596671	1.7e-09	17.4726
Fresh fruit intake	rs13072255	3	21038260	C	A	0.001224	0.00898	0.493966	2.1e-13	26.931
Fresh fruit intake	rs17049185	2	58072660	T	G	0.00139	0.00804	0.267872	7.3e-09	13.1183
Fresh fruit intake	rs1866823	8	57436577	A	G	0.001241	0.007431	0.544469	2.1e-09	17.7968
Fresh fruit intake	rs2093654	9	5780121	G	A	0.001259	0.007129	0.388133	1.5e-08	15.2364
Fresh fruit intake	rs2143081	6	50782834	A	G	0.001229	0.008321	0.539822	1.3e-11	22.7777
Fresh fruit intake	rs2790688	1	153992909	T	C	0.001696	0.011447	0.154068	1.5e-11	11.872
Fresh fruit intake	rs329274	7	35078743	G	A	0.001228	0.006818	0.485636	2.8e-08	15.3988
Fresh fruit intake	rs34162196	14	22038125	T	C	0.00203	-0.01814	0.1008	4e-19	14.4828
Fresh fruit intake	rs4302893	9	1734863	A	G	0.0013	0.007389	0.334189	1.3e-08	14.3844
Fresh fruit intake	rs559734	1	97304868	C	G	0.001361	0.007768	0.711817	1.1e-08	13.3699
Fresh fruit intake	rs60452247	11	63981507	A	G	0.001269	0.00797	0.363079	3.4e-10	18.2336
Fresh fruit intake	rs6475724	9	23274223	T	C	0.001374	0.007722	0.727296	1.9e-08	12.5271
Fresh fruit intake	rs72974263	2	225447371	T	C	0.001312	0.007387	0.318282	1.8e-08	13.7477
Fresh fruit intake	rs739320	19	49261368	C	T	0.001277	-0.009	0.60575	1.9e-12	23.7086
Fresh fruit intake	rs7554485	1	65945906	C	T	0.001254	-0.00801	0.611539	1.7e-10	19.3824
Fresh fruit intake	rs7818437	8	10209623	C	T	0.001453	-0.00805	0.235903	3e-08	11.0681
Fresh fruit intake	rs7869969	9	96217447	G	A	0.001299	0.007567	0.330836	5.7e-09	15.0222
Fresh fruit intake	rs7982441	13	55924013	C	T	0.001376	-0.00841	0.731883	9.8e-10	14.667
Fresh fruit intake	rs8095324	18	24131659	G	A	0.001249	-0.00695	0.404041	2.7e-08	14.8945
Fresh fruit intake	rs862227	16	73602926	G	A	0.001224	-0.01015	0.457858	1.1e-16	34.1097
Fresh fruit intake	rs9517948	13	100650708	T	C	0.001233	0.006953	0.451352	1.7e-08	15.7537
Raw vegetable intake	rs10819082	9	128645617	A	G	0.001513	-0.00916	0.66734	1.4e-09	16.2823
Raw vegetable intake	rs12203592	6	396321	T	C	0.001694	-0.01029	0.219338	1.3e-09	12.6254
Raw vegetable intake	rs12908495	15	97011280	A	C	0.001666	-0.00935	0.242533	2e-08	11.5768
Raw vegetable intake	rs17460017	5	137717681	T	A	0.001813	0.011174	0.190124	7.2e-10	11.6941
Raw vegetable intake	rs1890012	13	54933682	G	T	0.001808	-0.01043	0.19473	8.1e-09	10.4295
Raw vegetable intake	rs34186148	17	43854655	C	G	0.001475	-0.00805	0.370054	4.8e-08	13.8941
Raw vegetable intake	rs4291983	18	38106410	A	C	0.001425	-0.0084	0.517576	3.7e-09	17.3571
Raw vegetable intake	rs57221424	7	35215670	G	C	0.001533	0.008941	0.321733	5.5e-09	14.8414
Raw vegetable intake	rs62461186	7	77730153	C	A	0.001857	-0.01134	0.179827	1e-09	11.0038
Raw vegetable intake	rs8130508	21	19049865	A	G	0.001578	0.00874	0.289686	3e-08	12.6265
Cooked vegetable intake	rs10156602	9	96345328	G	A	0.001637	0.011006	0.361369	1.8e-11	20.8691
Cooked vegetable intake	rs10161952	13	59474383	C	A	0.001686	-0.00958	0.31274	1.3e-08	13.8803
Cooked vegetable intake	rs11138705	9	83121545	C	G	0.00183	0.010372	0.757204	1.4e-08	11.8102
Cooked vegetable intake	rs1816263	5	141217079	C	T	0.001741	0.009581	0.280188	3.7e-08	12.2219
Cooked vegetable intake	rs2052063	10	118040352	T	C	0.001568	-0.00946	0.515902	1.6e-09	18.1747
Cooked vegetable intake	rs2252508	1	153913770	G	A	0.001562	0.009102	0.480256	5.7e-09	16.9488
Cooked vegetable intake	rs2844672	6	31005139	A	G	0.001609	-0.00964	0.624125	2.1e-09	16.845
Cooked vegetable intake	rs28450747	4	42137653	A	G	0.001855	-0.01016	0.23257	4.3e-08	10.7128
Cooked vegetable intake	rs34155012	22	48977215	T	C	0.001922	0.010558	0.227386	3.9e-08	10.6027
Coffee intake	rs1057868	7	75615006	T	C	0.001785	0.019951	0.284986	5.4e-29	50.9077
Coffee intake	rs12514566	5	7391462	A	G	0.001706	-0.0114	0.337107	2.4e-11	19.9568
Coffee intake	rs12989746	2	49368391	T	G	0.001864	0.01035	0.249928	2.8e-08	11.5561
Coffee intake	rs13054099	22	41215672	C	T	0.001836	-0.01078	0.261004	4.3e-09	13.2939
Coffee intake	rs1338549	6	98312143	G	T	0.001622	-0.00945	0.533932	5.6e-09	16.9029
Coffee intake	rs1942965	18	55032486	C	T	0.001619	-0.0089	0.504585	3.8e-08	15.1173
Coffee intake	rs2465037	6	51179260	A	C	0.001707	-0.01063	0.343017	4.8e-10	17.4757
Coffee intake	rs2472297	15	75027880	T	C	0.001827	0.046471	0.262883	1.1e-142	250.788
Coffee intake	rs2597805	4	17424930	T	C	0.001756	0.009855	0.682463	2e-08	13.6479
Coffee intake	rs4410790	7	17284577	C	T	0.001673	0.039072	0.632141	1.2e-120	253.853
Coffee intake	rs442355	8	109128653	C	G	0.001854	-0.01114	0.254435	1.9e-09	13.6949
Coffee intake	rs4615895	1	96274668	A	G	0.00185	0.012203	0.740926	4.2e-11	16.7082
Coffee intake	rs6062682	20	62891820	T	C	0.001639	0.01037	0.464546	2.5e-10	19.9103
Coffee intake	rs6063085	20	45840459	C	A	0.001669	0.010411	0.373473	4.5e-10	18.2048
Coffee intake	rs61928609	12	11316437	C	A	0.002175	-0.01473	0.835328	1.3e-11	12.6151
Coffee intake	rs62064918	17	46155786	T	C	0.001879	-0.01031	0.244545	4.1e-08	11.1222
Coffee intake	rs630194	18	40950954	C	T	0.001699	-0.01135	0.343374	2.3e-11	20.148
Coffee intake	rs6469262	8	110443480	C	T	0.001629	-0.00915	0.564966	1.9e-08	15.5219
Coffee intake	rs75347775	19	18495908	A	G	0.001879	0.01045	0.244531	2.7e-08	11.4291
Coffee intake	rs7811609	7	32930597	T	C	0.001665	0.009139	0.374746	4e-08	14.1233
Coffee intake	rs8056750	16	70927078	T	C	0.001737	0.010533	0.359129	1.3e-09	16.9292
Salt added to food	rs1008078	1	91189731	T	C	0.001806	0.01166	0.395512	1.1e-10	19.9204
Salt added to food	rs10128297	10	86845915	T	C	0.0018	-0.01055	0.402787	4.5e-09	16.5419
Salt added to food	rs10140751	14	26985560	T	G	0.002047	-0.01127	0.245951	3.6e-08	11.2553
Salt added to food	rs10736951	10	281710	C	G	0.001843	-0.01136	0.635537	7e-10	17.6088
Salt added to food	rs10752999	1	187279690	C	A	0.001927	0.012762	0.702035	3.5e-11	18.3475
Salt added to food	rs11022746	11	2442707	G	T	0.001913	0.011827	0.681941	6.3e-10	16.5781
Salt added to food	rs11075194	16	13515170	G	A	0.001787	-0.00982	0.425797	4e-08	14.7494
Salt added to food	rs11082431	18	42781374	T	C	0.001921	0.010565	0.301904	3.8e-08	12.7531
Salt added to food	rs11761254	7	1858651	T	C	0.002546	-0.01768	0.136978	3.8e-12	11.4032
Salt added to food	rs12501838	4	54972890	T	A	0.002082	0.014667	0.23366	1.8e-12	17.7808
Salt added to food	rs12579997	12	110046112	C	G	0.002348	0.016031	0.170455	8.6e-12	13.1849
Salt added to food	rs12658060	5	51375189	C	T	0.002118	-0.02741	0.222971	2.5e-38	58.0808
Salt added to food	rs12789951	11	99719509	T	C	0.001797	-0.01172	0.411036	7e-11	20.5879
Salt added to food	rs12988960	2	164378068	C	G	0.001896	0.014981	0.315972	2.8e-15	26.9755
Salt added to food	rs13131880	4	178963783	C	T	0.002128	-0.01262	0.220413	3e-09	12.0911
Salt added to food	rs13400612	2	138318976	G	C	0.002043	0.020285	0.246906	3e-23	36.6812
Salt added to food	rs1728779	16	68567500	G	A	0.001789	0.009871	0.436092	3.5e-08	14.9697
Salt added to food	rs17805497	2	177070172	C	T	0.00185	0.012482	0.345071	1.5e-11	20.5712
Salt added to food	rs1823011	5	85698520	G	A	0.001861	-0.01023	0.659939	3.9e-08	13.5487
Salt added to food	rs2263636	2	63495365	C	A	0.001965	0.011256	0.719001	1e-08	13.265
Salt added to food	rs2506738	6	104003425	G	A	0.001801	-0.0151	0.401141	5e-17	33.7946
Salt added to food	rs2693687	14	99672917	T	C	0.00182	0.011628	0.393736	1.7e-10	19.4782
Salt added to food	rs2736748	3	60815608	G	A	0.00216	0.028012	0.789193	1.8e-38	55.9887
Salt added to food	rs2852348	18	37189171	G	A	0.001777	-0.01312	0.458696	1.6e-13	27.0457
Salt added to food	rs2899345	22	41815609	C	T	0.001773	0.009887	0.504298	2.5e-08	15.5465
Salt added to food	rs324018	12	57487729	G	T	0.001812	0.01001	0.613528	3.3e-08	14.4799
Salt added to food	rs33137	5	158064276	T	C	0.001773	-0.01208	0.493871	9.4e-12	23.2192
Salt added to food	rs35099536	6	9516653	C	A	0.003207	0.025959	0.08461	5.8e-16	10.1461
Salt added to food	rs35142265	17	38269759	G	A	0.002136	0.015013	0.218202	2.1e-12	16.8501
Salt added to food	rs35702851	11	841284	C	G	0.002191	0.012196	0.204203	2.6e-08	10.0749
Salt added to food	rs3890316	4	94242898	A	G	0.002042	-0.01133	0.249954	2.8e-08	11.5528
Salt added to food	rs400750	3	18634962	G	T	0.001815	0.016712	0.616712	3.3e-20	40.0991
Salt added to food	rs4235642	5	103818412	G	A	0.001816	0.012294	0.379691	1.3e-11	21.577
Salt added to food	rs4236065	6	12167286	C	T	0.002031	-0.01117	0.255885	3.8e-08	11.5264
Salt added to food	rs4595499	10	62792589	T	C	0.001808	-0.01728	0.391888	1.2e-21	43.5421
Salt added to food	rs4739105	8	64496159	C	T	0.00218	0.015465	0.787781	1.3e-12	16.8251
Salt added to food	rs4799949	18	35155910	T	C	0.001872	-0.01098	0.667226	4.5e-09	15.2764
Salt added to food	rs4912891	5	142402117	C	T	0.001923	0.010655	0.691882	3e-08	13.0907
Salt added to food	rs491907	15	50908697	G	A	0.001763	0.010986	0.511555	4.6e-10	19.4076
Salt added to food	rs4948275	10	63136622	T	C	0.001773	0.012715	0.481851	7.4e-13	25.6909
Salt added to food	rs4981196	14	33985724	C	A	0.001822	-0.01146	0.635898	3.3e-10	18.298
Salt added to food	rs526210	4	90131593	A	G	0.001819	0.010095	0.542868	2.8e-08	15.292
Salt added to food	rs55897719	2	212590841	A	C	0.001896	0.013502	0.316817	1.1e-12	21.9543
Salt added to food	rs586716	9	22488678	A	G	0.001793	0.014367	0.414681	1.1e-15	31.158
Salt added to food	rs62098445	18	58819108	A	C	0.001911	-0.01586	0.318657	1e-16	29.9115
Salt added to food	rs6776248	3	33420650	C	T	0.001998	0.011341	0.26336	1.4e-08	12.5016
Salt added to food	rs6887291	5	106438742	G	T	0.001836	0.012676	0.636126	5.1e-12	22.0551
Salt added to food	rs6987313	8	71570989	C	T	0.001766	0.009907	0.520156	2e-08	15.7138
Salt added to food	rs7021360	9	11592801	A	C	0.00181	-0.01012	0.388225	2.3e-08	14.8458
Salt added to food	rs7110845	11	120175749	G	A	0.001786	-0.01154	0.579174	1.1e-10	20.3374
Salt added to food	rs72807804	16	82861212	T	C	0.002139	0.012064	0.218782	1.7e-08	10.8741
Salt added to food	rs73040343	3	18466059	G	A	0.001814	-0.01035	0.381434	1.2e-08	15.3624
Salt added to food	rs736935	3	60377674	T	C	0.001879	0.015688	0.336413	6.8e-17	31.134
Salt added to food	rs7465705	9	23190841	A	G	0.001816	-0.01185	0.384538	6.8e-11	20.1495
Salt added to food	rs7591518	2	145632077	C	T	0.00193	-0.02077	0.298453	5.1e-27	48.5244
Salt added to food	rs7670308	4	67230580	A	G	0.001801	-0.01164	0.409195	1e-10	20.1919
Salt added to food	rs7673170	4	18251259	A	G	0.001801	-0.0126	0.395273	2.7e-12	23.3794
Salt added to food	rs7927679	11	126757949	T	C	0.001764	0.014954	0.504024	2.3e-17	35.9332
Salt added to food	rs7982263	13	80061074	C	T	0.001788	0.010608	0.581981	2.9e-09	17.1379
Salt added to food	rs8022455	14	98883534	C	T	0.001774	-0.01114	0.54702	3.4e-10	19.5492
Salt added to food	rs868720	5	116566836	C	G	0.001925	0.015994	0.305451	9.6e-17	29.3013
Salt added to food	rs9317406	13	64819020	T	C	0.001824	-0.0107	0.376115	4.4e-09	16.1579
Salt added to food	rs9611875	22	43153807	G	A	0.004519	0.066201	0.039616	1.3e-48	16.3328
Salt added to food	rs9667150	11	31010455	A	G	0.001781	0.012589	0.559523	1.5e-12	24.6401
Abbreviations: SNP: single nucleotide polymorphism; EA: effect Allele; OA: other Allele; EAF: effect allele frequency; SE: standard error.

## Sheet: Table S2
Supplementary Table 2. Association of genetically proxied dietary intake with risk of atrial fibrillation
Exposures	Method	Pvalue	OR	OR (LCI95)	OR (UCI95)
Beef intake	Inverse variance weighted (fixed effects)	0.770094	0.865268	0.327828	2.28378
	Inverse variance weighted (multiplicative random effects)	0.786226	0.865268	0.304055	2.46235
	Weighted median	0.437878	0.603141	0.168132	2.16365
	Maximum likelihood	0.767223	0.861938	0.32228	2.30525
Lamb/mutton intake	Inverse variance weighted (fixed effects)	0.978494	0.989201	0.44919	2.17841
	Inverse variance weighted (multiplicative random effects)	0.982327	0.989201	0.378499	2.58526
	Weighted median	0.952098	1.03596	0.327107	3.28095
	Maximum likelihood	0.979599	0.989561	0.442721	2.21185
Pork intake	Inverse variance weighted (fixed effects)	0.0027223	7.18473	1.97887	26.0858
	Inverse variance weighted (multiplicative random effects)	0.00658368	7.18473	1.73243	29.7965
	Weighted median	0.0169166	9.35828	1.49362	58.6345
	Maximum likelihood	0.00305338	7.54534	1.98138	28.7336
Poultry intake	Inverse variance weighted (fixed effects)	0.165125	3.28548	0.612532	17.6225
	Inverse variance weighted (multiplicative random effects)	0.0422115	3.28548	1.04271	10.3522
	Weighted median	0.511429	1.9616	0.262523	14.6573
	Maximum likelihood	0.167395	3.32395	0.604073	18.2902
Oily fish intake	Inverse variance weighted (fixed effects)	0.434115	0.860094	0.589559	1.25477
	Inverse variance weighted (multiplicative random effects)	0.557299	0.860094	0.519925	1.42282
	Weighted median	0.900388	0.964607	0.548657	1.6959
	Maximum likelihood	0.453681	0.863078	0.587177	1.26862
Non-oily fish intake	Inverse variance weighted (fixed effects)	0.493169	1.53706	0.449497	5.25597
	Inverse variance weighted (multiplicative random effects)	0.196111	1.53706	0.800999	2.9495
	Weighted median	0.854144	1.14114	0.279259	4.66304
	Maximum likelihood	0.492133	1.54142	0.448457	5.29815
Dried fruit intake	Inverse variance weighted (fixed effects)	0.0129645	0.50149	0.290954	0.86437
	Inverse variance weighted (multiplicative random effects)	0.0213557	0.50149	0.278622	0.902629
	Weighted median	0.0533607	0.453525	0.20334	1.01153
	Maximum likelihood	0.0128417	0.494764	0.284226	0.861257
Fresh fruit intake	Inverse variance weighted (fixed effects)	0.930818	0.972821	0.522225	1.81221
	Inverse variance weighted (multiplicative random effects)	0.9286	0.972821	0.532443	1.77743
	Weighted median	0.527178	0.740967	0.29256	1.87665
	Maximum likelihood	0.929705	0.972096	0.518355	1.82302
Raw vegetable intake	Inverse variance weighted (fixed effects)	0.0583086	0.306948	0.0903815	1.04244
	Inverse variance weighted (multiplicative random effects)	0.337674	0.306948	0.0274461	3.4328
	Weighted median	0.247845	2.86913	0.480137	17.1449
	Maximum likelihood	0.0650523	0.293158	0.079608	1.07956
Cooked vegetable intake	Inverse variance weighted (fixed effects)	0.677329	1.25749	0.427378	3.69995
	Inverse variance weighted (multiplicative random effects)	0.770838	1.25749	0.269121	5.87572
	Weighted median	0.745092	1.28698	0.281198	5.89021
	Maximum likelihood	0.66898	1.27343	0.420474	3.85666
Coffee intake	Inverse variance weighted (fixed effects)	0.284443	1.25231	0.829453	1.89074
	Inverse variance weighted (multiplicative random effects)	0.410861	1.25231	0.732543	2.14087
	Weighted median	0.317814	1.31515	0.768318	2.25118
	Maximum likelihood	0.271195	1.26273	0.833382	1.91329
Salt added to food	Inverse variance weighted (fixed effects)	0.00911949	1.46511	1.09949	1.95232
	Inverse variance weighted (multiplicative random effects)	0.00749294	1.46511	1.10738	1.93842
	Weighted median	0.0130767	1.66335	1.11289	2.48607
	Maximum likelihood	0.00913369	1.47021	1.10037	1.96434
Abbreviations: OR, odds ratio; LCI, lower confidence interval; UCI, upper confidence interval.

## Sheet: Table S3
Supplementary Table 3. Association of genetically proxied atrial fibrillation with dietary intake
Exposures	Method	Pvalue	OR	OR (LCI95)	OR (UCI95)
Beef intake	Inverse variance weighted (fixed effects)	0.0812286	0.995162	0.989752	1.0006
	Inverse variance weighted (multiplicative random effects)	0.210159	0.995162	0.987643	1.00274
	Weighted median	0.756498	0.998528	0.989274	1.00787
	Maximum likelihood	0.0782204	0.995036	0.98954	1.00056
Lamb/mutton intake	Inverse variance weighted (fixed effects)	0.162109	0.996679	0.992041	1.00134
	Inverse variance weighted (multiplicative random effects)	0.186425	0.996679	0.991772	1.00161
	Weighted median	0.392158	0.996841	0.989642	1.00409
	Maximum likelihood	0.158234	0.996618	0.991939	1.00132
Pork intake	Inverse variance weighted (fixed effects)	0.314354	1.00242	0.997715	1.00714
	Inverse variance weighted (multiplicative random effects)	0.193928	1.00242	0.998773	1.00607
	Weighted median	0.950814	0.999788	0.993073	1.00655
	Maximum likelihood	0.311843	1.00244	0.997718	1.00718
Poultry intake	Inverse variance weighted (fixed effects)	0.144479	1.00432	0.998522	1.01015
	Inverse variance weighted (multiplicative random effects)	0.122363	1.00432	0.998842	1.00983
	Weighted median	0.493767	1.00302	0.994393	1.01172
	Maximum likelihood	0.148216	1.00431	0.99847	1.01019
Oily fish intake	Inverse variance weighted (fixed effects)	0.062673	0.994226	0.988183	1.00031
	Inverse variance weighted (multiplicative random effects)	0.133167	0.994226	0.986741	1.00177
	Weighted median	0.435184	0.996315	0.98712	1.0056
	Maximum likelihood	0.0633339	0.99417	0.988053	1.00032
Non-oily fish intake	Inverse variance weighted (fixed effects)	0.492231	0.998191	0.993046	1.00336
	Inverse variance weighted (multiplicative random effects)	0.590318	0.998191	0.991632	1.00479
	Weighted median	0.201557	0.994661	0.986522	1.00287
	Maximum likelihood	0.488199	0.99815	0.992937	1.00339
Dried fruit intake	Inverse variance weighted (fixed effects)	0.173602	0.996309	0.991015	1.00163
	Inverse variance weighted (multiplicative random effects)	0.275178	0.996309	0.989712	1.00295
	Weighted median	0.374615	0.996324	0.988258	1.00446
	Maximum likelihood	0.171285	0.996245	0.99089	1.00163
Fresh fruit intake	Inverse variance weighted (fixed effects)	0.879653	1.0003	0.996411	1.00421
	Inverse variance weighted (multiplicative random effects)	0.875388	1.0003	0.996545	1.00407
	Weighted median	0.361603	1.00278	0.99682	1.00877
	Maximum likelihood	0.879311	1.0003	0.996387	1.00424
Raw vegetable intake	Inverse variance weighted (fixed effects)	0.292447	0.997564	0.993045	1.0021
	Inverse variance weighted (multiplicative random effects)	0.435391	0.997564	0.991469	1.0037
	Weighted median	0.541397	1.00226	0.995028	1.00954
	Maximum likelihood	0.287405	0.997502	0.992917	1.00211
Cooked vegetable intake	Inverse variance weighted (fixed effects)	0.495241	1.00173	0.99676	1.00673
	Inverse variance weighted (multiplicative random effects)	0.571286	1.00173	0.995745	1.00776
	Weighted median	0.127071	1.0057	0.998383	1.01308
	Maximum likelihood	0.494357	1.00176	0.996728	1.00681
Coffee intake	Inverse variance weighted (fixed effects)	0.217651	0.996769	0.991654	1.00191
	Inverse variance weighted (multiplicative random effects)	0.249467	0.996769	0.991295	1.00227
	Weighted median	0.718275	0.99862	0.991154	1.00614
	Maximum likelihood	0.214868	0.996721	0.991561	1.00191
Salt added to food	Inverse variance weighted (fixed effects)	0.278842	0.996901	0.991317	1.00252
	Inverse variance weighted (multiplicative random effects)	0.453562	0.996901	0.988842	1.00503
	Weighted median	0.652671	0.997868	0.988637	1.00719
	Maximum likelihood	0.273247	0.996814	0.99114	1.00252
Abbreviations: OR, odds ratio; LCI, lower confidence interval; UCI, upper confidence interval.
